# Supplementary material for: Effect of Platelet Concentrates on Marginal Bone Loss of Immediate Implant Procedures: A Systematic Review and Meta-Analysis
Source: Materials (Basel). 2021 Aug 15;14(16):4582. doi: 10.3390/ma14164582 (PMC8401659; doi:10.3390/ma14164582)
Supplement: Supplementary file 1 [file materials-14-04582-s001.zip]

Archive with 1 entries (1 files):
- materials-1225210-supplementary.pdf
